# Supplementary material for: The importance of definitions in crystallography
Source: IUCrJ. 2024 May 28;11(Pt 4):453–63. doi: 10.1107/S2052252524004056 (PMC11220884; doi:10.1107/S2052252524004056)
Supplement: Supplementary file 1 [file m-11-00453-sup1.zip]

Archive with 8 entries (7 files):
- tables/
- tables/GNoME_CIFs_2of3_same_volume.csv
- tables/GNoME_CIFs_pairs_same_volume.csv
- tables/GNoME_CIFs_triples_same_volume.csv
- tables/GNOME_samefile_pairs.csv
- tables/GNOME_samesize_1_outof_2.csv
- tables/GNOME_samesize_1_outof_3.csv
- tables/GNOME_samesize_pairs2.csv
