# Supplementary material for: The importance of definitions in crystallography
Source: IUCrJ. 2024 May 28;11(Pt 4):453–63. doi: 10.1107/S2052252524004056 (PMC11220884; doi:10.1107/S2052252524004056)
Supplement: Supplementary file 1 [file m-11-00453-sup1.zip › tables/GNoME_CIFs_2of3_same_volume.csv]

33316754d0.CIF	f78ba8f8f1.CIF
48d1ad1aac.CIF	bad6f80a26.CIF
45feb43d20.CIF	f777edadf3.CIF
709d162eb0.CIF	f1d96e3f98.CIF
6f33521ee5.CIF	bc29f124a1.CIF
7ee8b84cc1.CIF	8503ed9213.CIF
5f97e11381.CIF	de055673c4.CIF
09120ceb51.CIF	50c91cb1f3.CIF
c534365e76.CIF	cd2d709c36.CIF
5b0abba45f.CIF	6e7d7a823d.CIF
352b0d9b91.CIF	cc4968d623.CIF
0dfb5b64c5.CIF	3dc2720863.CIF
a4607cd904.CIF	d26504c53c.CIF
24a74253cc.CIF	f012a8a753.CIF
9e7c62cb22.CIF	e9465546fd.CIF
26cd194236.CIF	8851d82518.CIF
7f54fea065.CIF	8c603abc64.CIF
24ec0231b9.CIF	6f35f59e86.CIF
222cedabf3.CIF	9e8d95bcc0.CIF
85615ed2f1.CIF	937488ffae.CIF
75d06169fd.CIF	80cccc5fd0.CIF
56a6cd9917.CIF	d42c5d575a.CIF
15b0538b20.CIF	9fce547052.CIF
