# Supplementary material for: The importance of definitions in crystallography
Source: IUCrJ. 2024 May 28;11(Pt 4):453–63. doi: 10.1107/S2052252524004056 (PMC11220884; doi:10.1107/S2052252524004056)
Supplement: Supplementary file 1 [file m-11-00453-sup1.zip › tables/GNoME_CIFs_pairs_same_volume.csv]

0db928633a.CIF	b27d31831d.CIF
512e4b919f.CIF	724abd98b8.CIF
157fdb0e09.CIF	e21a24235f.CIF
d1db56c9fb.CIF	e07308b598.CIF
3204dd3678.CIF	4309db980a.CIF
03262a85c6.CIF	56a1be5e64.CIF
81de2e17c3.CIF	f1e79258e5.CIF
1a1b5aaff2.CIF	757e234fd8.CIF
796e216346.CIF	b21e323e0b.CIF
5fdce6962e.CIF	6c6648d735.CIF
1a02b3fb38.CIF	aa84c53e9e.CIF
3e380f4314.CIF	7c885d61c7.CIF
1cef21cfdd.CIF	6ffe39dda7.CIF
1648a0b81f.CIF	a17eebf8be.CIF
66e263ffae.CIF	6f5ff5e8fb.CIF
192b99ee68.CIF	ccae6fc296.CIF
193d12c9d2.CIF	9abd5651a7.CIF
42ca090cc0.CIF	7af0562807.CIF
348271a5bc.CIF	7c404cecc1.CIF
84ba0a67db.CIF	b0785df064.CIF
37c1cd6273.CIF	3a4aad51f1.CIF
317c93d2cd.CIF	62c1f2e7a2.CIF
07032e1bba.CIF	17a5b7db73.CIF
05262e3f17.CIF	373cce0e27.CIF
668c7a8757.CIF	92746b2117.CIF
396186fc23.CIF	425dc99f76.CIF
2b9cb0d3f1.CIF	b8cd7e1ac3.CIF
9fcba0c471.CIF	df0110d2c4.CIF
d78a686237.CIF	de20e6ecdc.CIF
29880019fa.CIF	b802b22acd.CIF
4a47b97f66.CIF	bbe0e6eab3.CIF
1566429a68.CIF	4f32c6f7b2.CIF
af9105332d.CIF	e2d664a7c2.CIF
e92aa5cd96.CIF	f3660bd3c4.CIF
6881558bde.CIF	a32b865098.CIF
1616f96796.CIF	457291ce5c.CIF
969b112ff9.CIF	fa830e7391.CIF
3d1e83ccd6.CIF	4728876371.CIF
42a5e3420d.CIF	fe78c34e8b.CIF
187beb208c.CIF	539f7f606b.CIF
a05dac9ad0.CIF	ee0883dccd.CIF
167b8fcea2.CIF	28e3048b10.CIF
1b11da39d3.CIF	ea7b5493f7.CIF
1d8d13243d.CIF	a347fb616a.CIF
59f8c26829.CIF	82cce14da0.CIF
764d23d1aa.CIF	db63421bcc.CIF
9f2901034f.CIF	ca89a1aa39.CIF
32aaa12660.CIF	4fe884e91b.CIF
830e83950e.CIF	c724765694.CIF
8077d0a150.CIF	f2a72d7d62.CIF
04034f394a.CIF	54d6f0ccd7.CIF
622257789e.CIF	b68d99510e.CIF
73b453accd.CIF	f7997c182e.CIF
222958506e.CIF	33dc7bfa0b.CIF
274bc63175.CIF	dabd0a6f5c.CIF
754e89c12a.CIF	9652d93650.CIF
60bc24f349.CIF	8a7684f7f3.CIF
d79b5f8c07.CIF	e60bbee857.CIF
2030946451.CIF	a754b26c8b.CIF
9421cedb96.CIF	c515d49476.CIF
cc79c26e9a.CIF	da056405f3.CIF
3c1a5236de.CIF	ffed1aa151.CIF
217fecf4ad.CIF	a38f8b864e.CIF
9f573ff8eb.CIF	bad9d08199.CIF
059ab0f8ce.CIF	7c194b531e.CIF
39f0ae45fc.CIF	a2f1e1a98c.CIF
6ddf44e686.CIF	d6f9b3cbc8.CIF
2e401cb5b5.CIF	eb58c811fb.CIF
4099fccf0b.CIF	b01fd05cd9.CIF
2f5cf76aa4.CIF	e9cc125934.CIF
24e4831f4f.CIF	7bcd9cf70e.CIF
1fa002be08.CIF	56379ec405.CIF
35e8dd4739.CIF	49867e45e1.CIF
46b9d1c8ec.CIF	5d33e189a9.CIF
8c09d7c5e2.CIF	e7ebca1151.CIF
074e90c704.CIF	f48f15f20e.CIF
8bbb1a563b.CIF	b234e857e0.CIF
68b148696f.CIF	b4dea5879c.CIF
2de4963387.CIF	7edd2342cb.CIF
76f7b4f075.CIF	f6714b54b0.CIF
cfb9451d0d.CIF	e9e40cc98f.CIF
267834e26f.CIF	b8c161f592.CIF
67188af94f.CIF	9ac55b4817.CIF
bf5bda90ad.CIF	e224af5f6e.CIF
5790ab216b.CIF	cdf94631da.CIF
8a9252b212.CIF	8fd6e631cf.CIF
3e38a729c1.CIF	cf10697cec.CIF
7cc2955187.CIF	fbd1284a3f.CIF
7deae84fda.CIF	cced9c2721.CIF
36c2f89086.CIF	fb1006a2c8.CIF
769ce3f8d1.CIF	feb5e448de.CIF
34c24e2953.CIF	436210a499.CIF
1ab428b67f.CIF	a3a89ffaa2.CIF
b6739b0d43.CIF	ce4b77cb30.CIF
2f5967565c.CIF	73aa08b234.CIF
5c4a11ead9.CIF	fdbd417b1d.CIF
243f137215.CIF	f53b7b70e7.CIF
90df39df9d.CIF	c2f1f063be.CIF
19394176e2.CIF	2d509ac6b7.CIF
c8b2faf5d2.CIF	cb41f754c6.CIF
9c423a2789.CIF	f86e1b65be.CIF
374682a0d9.CIF	cda5fe81e3.CIF
7e6863f71f.CIF	c5645f965e.CIF
9c7e980241.CIF	a3c49126f1.CIF
8ea538752b.CIF	de27724dd1.CIF
1bdc0e38c3.CIF	87aa71a640.CIF
332afb2d44.CIF	3a48471c10.CIF
335964f105.CIF	3856039087.CIF
237a1f46e4.CIF	28059119c3.CIF
392b702a1a.CIF	595e69eda7.CIF
37696c5450.CIF	c639ce77f9.CIF
0aa8a93717.CIF	0abbe42745.CIF
e1fc7fadaf.CIF	f81e338f57.CIF
6540438419.CIF	b8ffb3b806.CIF
6ea58f8a9b.CIF	81f025c579.CIF
4cdabd10ed.CIF	4ec6832dc9.CIF
11fb808cc9.CIF	a9571affa0.CIF
d2d07245a4.CIF	ef4b6e4ad1.CIF
0d53a58299.CIF	7dcb1551dc.CIF
83101a2bfe.CIF	ebbc50b986.CIF
12711189f6.CIF	539671ca4c.CIF
1b963a555e.CIF	1f20cd9676.CIF
46e169ad23.CIF	4df080c6ef.CIF
bb2bc39846.CIF	d99974cb47.CIF
78cce45226.CIF	8b82d2f171.CIF
099819f185.CIF	af3211665f.CIF
1cfaef80a1.CIF	d5db1ba48f.CIF
23e80e3066.CIF	f2c7f3607a.CIF
01798a579a.CIF	d9172db40d.CIF
7bc4535254.CIF	ce78448850.CIF
319c80ce3d.CIF	3f41cb26b1.CIF
e354831b86.CIF	e9d4009ac1.CIF
20e1794c63.CIF	2102d9721e.CIF
6a762452fe.CIF	e1f9d650fb.CIF
af26166d7b.CIF	ee7947100f.CIF
5502589b7f.CIF	a61d339c17.CIF
79b8856143.CIF	a41d294ab1.CIF
4e8d54c80f.CIF	b5d78d6c0f.CIF
c8146743a9.CIF	e71eefbf56.CIF
c752bb6317.CIF	d892b99582.CIF
a0e4a0688c.CIF	bb640ad0d3.CIF
6ad83e98ed.CIF	944d018640.CIF
0f8311882d.CIF	f073d9d4b9.CIF
3fb95c4cf5.CIF	fd887a2766.CIF
12d33d211e.CIF	6830069af6.CIF
11e0a3a805.CIF	8c5d316857.CIF
7c58fe4bf2.CIF	990492dc25.CIF
23536a7c92.CIF	a8746eac05.CIF
8c18c6e5f2.CIF	eb3a72548e.CIF
018d370af4.CIF	e8d3d7740c.CIF
44309f4481.CIF	f69ccb47fb.CIF
02f7e86391.CIF	a34e660484.CIF
1dff86154a.CIF	7ee12cfbe6.CIF
660fbe8afd.CIF	81b415a1aa.CIF
5e23946d5c.CIF	8d43358c70.CIF
2886b127fb.CIF	dae54f490c.CIF
bb7b1fe8a4.CIF	e6d6ef4a46.CIF
6f89d643c0.CIF	7907b881ff.CIF
694714be5f.CIF	ea6aab3514.CIF
b6b620a27f.CIF	f89590b61a.CIF
2465bd1c92.CIF	80f1c18ade.CIF
23ae767dbe.CIF	f0dab025de.CIF
a51b22c64d.CIF	c0df82456c.CIF
1a68030b50.CIF	7f22777227.CIF
1bf98ff8aa.CIF	feb87c0efb.CIF
472aff103a.CIF	6faafa5431.CIF
7ef4d97197.CIF	baf24d433b.CIF
179665508c.CIF	5e5910a270.CIF
3c06f9e24a.CIF	a8766d6c75.CIF
04c7763c5b.CIF	8eea2f45be.CIF
123dad2dfe.CIF	ae0682e6c0.CIF
8629774e04.CIF	a043c1f3a4.CIF
49d5d48989.CIF	6995b62c99.CIF
3fd9d7b39b.CIF	a9b4c3888b.CIF
487324002e.CIF	d83683c9bf.CIF
3dbba6f7d5.CIF	b25a4be2ef.CIF
56fc0c39bc.CIF	af1c4baddd.CIF
3ccf0f77af.CIF	8a32b34d66.CIF
0a037cd77c.CIF	870fedacff.CIF
31bc9c0cfa.CIF	38d153f0c4.CIF
1885925d3b.CIF	9b3883c822.CIF
064e9ec0d3.CIF	1b2dbd78b4.CIF
b01eb065a8.CIF	da69b84bb4.CIF
3454015096.CIF	99cf90952e.CIF
3ad165c6f1.CIF	49d1186d00.CIF
03371e63c4.CIF	b03d0a6126.CIF
3815aa85dd.CIF	aa6df81301.CIF
cb7d84188b.CIF	e49ccdedda.CIF
94d357e5e5.CIF	f0b3a66a3b.CIF
7538f0f9ea.CIF	ccfce41a59.CIF
bf90058ebe.CIF	d478e2bba6.CIF
9064f21f14.CIF	dae42ae70a.CIF
745563e88a.CIF	e29efae184.CIF
524dceb34f.CIF	6bacef2964.CIF
17a2c4cfdc.CIF	1f94750823.CIF
2e7519bbe3.CIF	330ebe932f.CIF
11ddf6dddd.CIF	9d0136f277.CIF
5d5b9e3bb3.CIF	79f2df3b6d.CIF
6641ca10a0.CIF	fb970a916c.CIF
39568873c1.CIF	6d55a02848.CIF
5f6145b23a.CIF	896a9c58d3.CIF
5d4d6b1cac.CIF	e42dad353c.CIF
cc8e7f950f.CIF	fb28967a45.CIF
0028140f46.CIF	22a411e761.CIF
64759eb844.CIF	d81403f144.CIF
a7a11af426.CIF	c01324c9f5.CIF
5a1512f6eb.CIF	869168a0fc.CIF
6ad8d432b0.CIF	b28a19029a.CIF
5096618a1b.CIF	a5c51d1593.CIF
1ee27c1c17.CIF	2ba850ba17.CIF
891a19ef15.CIF	c44394c319.CIF
459c1ca7d2.CIF	c810ddcefd.CIF
0ac1d7d25b.CIF	0bf12d6fec.CIF
8706f76c2a.CIF	b3b540a517.CIF
103aba0f3b.CIF	afdb8971c9.CIF
241c1806c7.CIF	d242642d4d.CIF
7abc622347.CIF	9391ab8bf8.CIF
5e73aa797a.CIF	815008068a.CIF
038164772c.CIF	c1a9552797.CIF
013e901d63.CIF	eb3470172a.CIF
6c6870aa30.CIF	7fa1c97a43.CIF
46c6d4e5ea.CIF	6763be7bfb.CIF
a948b7ce21.CIF	ccab6f14e9.CIF
0479d87bee.CIF	3d6b82131d.CIF
1ff90bb9d5.CIF	be4dbfc3d1.CIF
4cb5a0e11f.CIF	593172fe26.CIF
8cb893170f.CIF	f4861a9c47.CIF
a557ddd4f5.CIF	aaa210e038.CIF
3f98dbd0fd.CIF	f968e98834.CIF
29537bb093.CIF	ede2959e55.CIF
04030369d6.CIF	a621289a57.CIF
22e3847e29.CIF	cd2d6f0bf3.CIF
10100d4905.CIF	c9c544b5d5.CIF
5f669b7534.CIF	e633eae4ea.CIF
b56ad88a03.CIF	b65a796b09.CIF
5e40673b62.CIF	d04a2dd20b.CIF
8f0b5d8f1f.CIF	bf881348a1.CIF
36f9b42f9a.CIF	dfff64a66f.CIF
14964fe517.CIF	425fc4966f.CIF
2aefcde75c.CIF	a50018ae30.CIF
85479005dc.CIF	ce7c61d4a0.CIF
2991f8481a.CIF	c3adfc0d46.CIF
6a8f7d1cff.CIF	faed72c55a.CIF
3e0a215d0d.CIF	3f7689b555.CIF
4d1e8d1531.CIF	99649ab962.CIF
605e9b0d13.CIF	c2e10c7bea.CIF
db2dc2a212.CIF	f44ecff10b.CIF
1f1fa81180.CIF	8f2d74c400.CIF
2554c78ced.CIF	d593a885a2.CIF
0b1475678b.CIF	8e7efe63a9.CIF
514f802b85.CIF	e94f90635f.CIF
69eb636a3f.CIF	fe82b98692.CIF
6be55d0242.CIF	89c2cff84d.CIF
53a3ddebf5.CIF	c81f5d253d.CIF
6dd1d0688f.CIF	beb81f0a2c.CIF
a729b47dd3.CIF	f5e0f4bf9f.CIF
96b0d302db.CIF	c219606bd8.CIF
07974f483f.CIF	57bbc9cae3.CIF
9e7226a28a.CIF	da33353382.CIF
1987ee95e0.CIF	83e5de1f70.CIF
5c9922760b.CIF	90443f9379.CIF
36f28919cf.CIF	992ac3b61c.CIF
24dbdc77c4.CIF	6283edb7af.CIF
b04ff0cb92.CIF	bb800a67d5.CIF
35292d1c17.CIF	fb1fa4bc66.CIF
7986d89336.CIF	b3b4e2e911.CIF
333d3f9b5d.CIF	d6ffeba543.CIF
6a137a69fb.CIF	a2de088cb1.CIF
616153e2b9.CIF	da59aaded9.CIF
6a78fd2697.CIF	ebead746b8.CIF
a0d5b06abb.CIF	d6e9c6b869.CIF
b5ad6f3e7b.CIF	e9c2256400.CIF
2605957772.CIF	45f0d1bf2d.CIF
5672cb2f82.CIF	7ad0fd0f4e.CIF
dfa3ef2b34.CIF	f9855800ab.CIF
1d6e376f95.CIF	ca30cb1358.CIF
73309470cc.CIF	b2227d5532.CIF
2086054691.CIF	4a3e323e7f.CIF
1ee6885e59.CIF	a43dbf4f6c.CIF
730d3a666d.CIF	9b53b503c9.CIF
9dd340423d.CIF	d4d786c08e.CIF
3315255d47.CIF	e7cd6a45bb.CIF
aa4d42cea5.CIF	de9430a35b.CIF
269c02e81e.CIF	672e023f74.CIF
4d85f8c5f4.CIF	b2433e2337.CIF
66039910b1.CIF	9883fdfb51.CIF
5b73228c0c.CIF	cd6951be25.CIF
2a24d0e09d.CIF	b48de9a5e0.CIF
3cff2915c7.CIF	6947dcc26a.CIF
91b0cc9105.CIF	d6c7d1ea6f.CIF
1a76cfb060.CIF	75be2ec34a.CIF
2e7374418e.CIF	dfcd44d476.CIF
749a0f7e47.CIF	ec7cad31a5.CIF
b1aa5dec05.CIF	bbe722d118.CIF
262c2fb945.CIF	8793c3abab.CIF
2e2fdfcfeb.CIF	cbd49ab76f.CIF
2e4ff02246.CIF	7ad84ed3fe.CIF
3653d96e88.CIF	572a77785e.CIF
a90dd8f930.CIF	beda25f003.CIF
3dbb04e4dc.CIF	94d09cc1d4.CIF
9ae4677854.CIF	fd661b2864.CIF
cc2f9e0ccf.CIF	ea95cc98f0.CIF
2f3cd2da6f.CIF	48cd253554.CIF
577742a277.CIF	7160ab84a0.CIF
bda0b3c815.CIF	de0bf90f7f.CIF
38dfc75700.CIF	f59d07851c.CIF
5d20926200.CIF	fba79ba077.CIF
1bc3dc0358.CIF	ae376f7e61.CIF
401d0e3e10.CIF	d8fad23be6.CIF
3875c0f6c8.CIF	3fd88849da.CIF
c2352d6619.CIF	d36cbaf74d.CIF
a0cc832b74.CIF	d972481dca.CIF
bf7e96491f.CIF	ec6dacdf82.CIF
b97a77fb2a.CIF	ead0bb72d3.CIF
a9f2898201.CIF	bd5811812a.CIF
a1abcf1c75.CIF	e2247f82ee.CIF
89dc48e7d2.CIF	e1c440993a.CIF
587b881cdd.CIF	b2bf0f9d0f.CIF
10885947da.CIF	b5ccb81460.CIF
71419cfa1e.CIF	ba6fb0a86a.CIF
96fb534c52.CIF	b2645be735.CIF
48cae7e905.CIF	5299220afc.CIF
4d0f6da9d6.CIF	e8e62d3d2b.CIF
8a28764726.CIF	dfa0c6d440.CIF
a37c4f96fc.CIF	b6e42d0a5b.CIF
b3c1ad2b19.CIF	dcd7ed448a.CIF
0b4cc81f02.CIF	799eccac1e.CIF
08087e669b.CIF	8067b5c364.CIF
0d59937bcd.CIF	cc0687254f.CIF
8b760c74d1.CIF	96ceee7fb5.CIF
298928d5cb.CIF	3c9cced42c.CIF
230b0c23c6.CIF	8cbce6eaf3.CIF
90d3b4c083.CIF	c90bbacf94.CIF
923d42231f.CIF	bbd224711f.CIF
739844a108.CIF	cd532984eb.CIF
021fb14b49.CIF	1e6d5361c2.CIF
0e2d8f26d6.CIF	cdc06a1a2a.CIF
a571a80c68.CIF	a623b8431a.CIF
15f31e2b6c.CIF	e86ce9c94c.CIF
0dcde6b678.CIF	1f52bee393.CIF
94d08841a3.CIF	a28c4e16b3.CIF
b294328ade.CIF	c61734ab15.CIF
2995b50a28.CIF	31876a113f.CIF
743f8d5655.CIF	80dd5707df.CIF
0f52a82591.CIF	f45a615530.CIF
2d0d35aa46.CIF	dee028b506.CIF
02e3961bab.CIF	dd8e0b45ce.CIF
66459f936c.CIF	ae09e76ff6.CIF
66792259d8.CIF	eb9ace0c5f.CIF
7b75f47e2e.CIF	7f42e16d39.CIF
ca6f5ba039.CIF	f947d9dbc9.CIF
4f820a2634.CIF	e81782daca.CIF
43af3c71a9.CIF	b789af2f3e.CIF
16a28ae101.CIF	882b9ac128.CIF
123bf17e0e.CIF	c97fe7a1ae.CIF
0676bc4b2d.CIF	8a3339626d.CIF
00467ad940.CIF	7db09fca37.CIF
4f0ea59a29.CIF	8a4a87f384.CIF
0406ed8c0e.CIF	e015b21dde.CIF
6f57cdae44.CIF	c7dae8b4ab.CIF
acf706c7dd.CIF	e7485c2d11.CIF
c3fa5ecc4b.CIF	d82e1d59cc.CIF
13bf5ab940.CIF	1b311546ce.CIF
7f880a5be2.CIF	d861ff5fa4.CIF
073e39e7f7.CIF	8526297176.CIF
be89d6d9fd.CIF	c151242be0.CIF
ae5e382f80.CIF	e10c7306c8.CIF
555ae4ff3f.CIF	aa89539de7.CIF
4253993334.CIF	c5b4214379.CIF
a35afae5ca.CIF	e6df52bf8f.CIF
86512032cb.CIF	a52317a971.CIF
529d5f2b5a.CIF	bd4cbcc98c.CIF
03def8b54c.CIF	b88559cf32.CIF
08e9b66a25.CIF	de91e03b3d.CIF
ae9ed421c8.CIF	ee239f13b7.CIF
b4a81e9665.CIF	cef7e942af.CIF
6edea92bc6.CIF	eb3d6901b7.CIF
14414168bf.CIF	a6951cc754.CIF
0f2d8111a8.CIF	d129442d2c.CIF
424f71e188.CIF	d6c818fafb.CIF
3d96c7c2b4.CIF	991ba8d255.CIF
6657805e1b.CIF	c04984cc8b.CIF
3df0641090.CIF	d1c9be0778.CIF
5f9c4ce82a.CIF	a4c1385e0a.CIF
797f2c5f74.CIF	b196e8659b.CIF
6fec998291.CIF	9cbb3e4708.CIF
6a647332fa.CIF	8433839b02.CIF
19e55ba44a.CIF	a65a5e3f05.CIF
7af4fa5966.CIF	faa7397b58.CIF
096c604ea1.CIF	c9d573b2e0.CIF
cb867da2a6.CIF	e6b3531c5d.CIF
28beb25f31.CIF	fcc3e50c67.CIF
1809ddbe7a.CIF	6d2d12c08e.CIF
0b7a509390.CIF	1afea07d2d.CIF
d4a990089e.CIF	e2b20e8108.CIF
62d4ce0141.CIF	6a0e66048b.CIF
a3173f431d.CIF	d6ab02ca6c.CIF
2c886a69b2.CIF	b03a0fcd94.CIF
30a0cf5807.CIF	c99afd2ab9.CIF
23fa3c544e.CIF	e2f83dd2df.CIF
151cd116e3.CIF	b33c0db5a3.CIF
85a2336882.CIF	e99459a558.CIF
1d8f54c710.CIF	fedc27495f.CIF
cfa21328e9.CIF	e11ebbd9d5.CIF
5672d7f6e1.CIF	b4ae1b348f.CIF
1624ee412e.CIF	6198c4afdb.CIF
0310a13213.CIF	576afe9651.CIF
250d2832ae.CIF	60240f4dc7.CIF
650624f0c7.CIF	76e312cd48.CIF
4d5d992b79.CIF	53b6d4d2c4.CIF
4829b67f01.CIF	4c2cb2de90.CIF
857a628a54.CIF	aa6aa68243.CIF
450b9a7bd5.CIF	af281c2140.CIF
183b4452e9.CIF	d5b550d5a6.CIF
7b4589ddc0.CIF	c2437e4b13.CIF
66d99f996f.CIF	c143e4f37b.CIF
14241622f2.CIF	d6ed9a3fdb.CIF
3cdcd92b60.CIF	da80af6ffb.CIF
68e434f959.CIF	d48078a062.CIF
3f1ee0b65a.CIF	a16f3b74f4.CIF
700eaea7ed.CIF	eeca7b82c8.CIF
5446e36086.CIF	f158c533f2.CIF
54173d32a2.CIF	5d275928f4.CIF
0de3d7c03d.CIF	761edadcdc.CIF
0201743126.CIF	bc2e5aa16d.CIF
9ccad5e7c1.CIF	f768f88385.CIF
8c37768145.CIF	df329a1cf2.CIF
38c9a0fb78.CIF	f880820f9b.CIF
4c6d2c0d92.CIF	e6a8ead737.CIF
d238cade89.CIF	dcb5d42b20.CIF
0f8609f99f.CIF	969dcf5801.CIF
7ea671aa41.CIF	df91c60868.CIF
1347b3aee1.CIF	96f22b6ff9.CIF
01ecff5471.CIF	11629392f5.CIF
526729ede8.CIF	8421936e36.CIF
52c6e9d20f.CIF	812de0858b.CIF
177e7696f1.CIF	dcb37de414.CIF
4ad4222ff2.CIF	e0f122a669.CIF
00861f1999.CIF	8c151c0d48.CIF
96a4aade4e.CIF	a7e9f9c71e.CIF
7bdbefb9d1.CIF	819dcd1231.CIF
9ab63e3d26.CIF	b0859c15f5.CIF
823f3e36af.CIF	e02d47f742.CIF
0c09d4c599.CIF	d367e5a8ef.CIF
167bd83444.CIF	7dc01d1b17.CIF
1c08f3a4f6.CIF	29ba9dd697.CIF
90fe9143fa.CIF	d3ad18d63b.CIF
30d567b3d7.CIF	44be901b41.CIF
2b7db79f37.CIF	749440ffd5.CIF
75219d7ddd.CIF	8dd7a7e087.CIF
6cb53627fa.CIF	b9e66e2be9.CIF
328103d3e7.CIF	d927730a44.CIF
ce1ad05192.CIF	fe6288fca1.CIF
eabff8bd23.CIF	ec72b6c0e9.CIF
45e19223cc.CIF	9c2b796c47.CIF
72beb34a73.CIF	79ae3a9eb9.CIF
4e5fad0e59.CIF	6a8e54ccb4.CIF
c551b58604.CIF	c794ae593e.CIF
343db1963c.CIF	4e95c3aa84.CIF
32b2655989.CIF	60f77eda6b.CIF
d93bf97d14.CIF	e84c40dc94.CIF
daa6ede3c9.CIF	ec323bc1b6.CIF
8b4c44c5fc.CIF	c99a137b5b.CIF
2ca7a650f3.CIF	c9695afce0.CIF
1de811e1c3.CIF	5d8e3f66ec.CIF
15fc892d81.CIF	fc1e57e27d.CIF
83613c033e.CIF	e517b0f8ec.CIF
3cd919afc2.CIF	e7d87ed4c7.CIF
2227614fb0.CIF	31a25dd028.CIF
00e807e2f7.CIF	044f74521e.CIF
24158ccfb6.CIF	4edabe85e6.CIF
a496c14b9f.CIF	fa7fc4d670.CIF
a6df26579a.CIF	dbea0f6b66.CIF
6aecc710a9.CIF	d826cdcd9c.CIF
655aa87aee.CIF	7a4902a363.CIF
6a293f65d0.CIF	e60ea4a38e.CIF
74f511b241.CIF	945242a16c.CIF
3003f9dc43.CIF	7f30ffa2b8.CIF
3516379f9a.CIF	4c5c19c5f5.CIF
a01f6d31a0.CIF	d2ed3a8485.CIF
15d13208ce.CIF	2f1f81c777.CIF
2fe64e73be.CIF	df010cf376.CIF
7ae7019af9.CIF	8febe829c5.CIF
3353e565e7.CIF	a189aceb97.CIF
ad9b48d358.CIF	f68f87be98.CIF
8ae472de2f.CIF	8b3b52ce39.CIF
0af67391d8.CIF	b773199648.CIF
5b4866707c.CIF	f2e67239d7.CIF
00d15f77ba.CIF	4f282e3c2c.CIF
12db4aaec4.CIF	fb2aba150f.CIF
89ef351fe2.CIF	8ad9552981.CIF
a246216b40.CIF	f7686bcb62.CIF
5a0b1b3948.CIF	bfd3128c38.CIF
bab860cdde.CIF	f50b4bffb3.CIF
5e50fdd5f8.CIF	f853cdb8e9.CIF
1cabf424c9.CIF	1d4f3526a0.CIF
6757408094.CIF	be1705866a.CIF
5bd0b3c643.CIF	780672b8c4.CIF
542f7e4c47.CIF	c4b532e98f.CIF
2a2f5dc213.CIF	4db79ea9cd.CIF
2ba1d471a7.CIF	7785581e09.CIF
9755035d72.CIF	f095a3e712.CIF
cfa0d52212.CIF	f191258062.CIF
8a029c3b3e.CIF	9f4bbff047.CIF
7306baf225.CIF	79558b3776.CIF
4e441a9745.CIF	e90b1692e8.CIF
4cc308d89b.CIF	674a5e81de.CIF
695fc5c55e.CIF	f3fb9533fc.CIF
84d4f32a7c.CIF	b5dd7a7132.CIF
27e9268f22.CIF	c71389d4db.CIF
bbef9f9e10.CIF	e59b13244d.CIF
618be81414.CIF	d9a7d60379.CIF
5f74056a02.CIF	76e960af05.CIF
779cf9a270.CIF	8b0ca7cc62.CIF
594d6d16cf.CIF	9c615dd4c0.CIF
8628e57aba.CIF	8b187cf755.CIF
285510b3e7.CIF	36ba5c68a5.CIF
da3371b089.CIF	e60a6aceae.CIF
767ca0e463.CIF	ee06a2a7f1.CIF
518e3e9860.CIF	f449d79d99.CIF
02c2850325.CIF	2752b2262b.CIF
3b8891a1d2.CIF	55d924d01c.CIF
920edabb5f.CIF	bdd078fe6c.CIF
251d158751.CIF	720b6976a9.CIF
58b796c4ff.CIF	d08c64a021.CIF
1bf9489859.CIF	fce8e67d93.CIF
3ca3765528.CIF	49f0c44b2d.CIF
77435638d4.CIF	f7e0a6c81b.CIF
880e38973b.CIF	e49cc4ed46.CIF
2abf741c9f.CIF	813ea31dd8.CIF
f16da70e01.CIF	ff613797bd.CIF
699c5c9f67.CIF	8deac2149f.CIF
b5dcb2a1c4.CIF	e7b2132783.CIF
16d2269e0b.CIF	b001d17aba.CIF
86adeb8de8.CIF	ec67c544c3.CIF
26b999c17b.CIF	da33754a27.CIF
11f747c9c2.CIF	ccce0d11ed.CIF
0003e22952.CIF	f5dfe38405.CIF
26acebc9dd.CIF	76c36fc3f6.CIF
80276d6e52.CIF	ee549b8b9b.CIF
009cfb012b.CIF	1c4da48979.CIF
364cc30b3f.CIF	97e19d0456.CIF
03841d0ebb.CIF	d3be624d78.CIF
58ca97448b.CIF	c61926079c.CIF
e192194d56.CIF	ec4f158ea5.CIF
400fab0a1d.CIF	f3c13f0d64.CIF
4bd9199686.CIF	76901a3dfa.CIF
201dd0120b.CIF	cd50c42ab4.CIF
132385dace.CIF	43250c7d0a.CIF
955fb3f432.CIF	a16cb7260a.CIF
00a2116918.CIF	3e3735ae95.CIF
759b3b455d.CIF	e26e34829e.CIF
918bce23f8.CIF	de2d46ef0d.CIF
12d3dcff86.CIF	c6e3327fc5.CIF
99a8832c56.CIF	e221cb1f4e.CIF
0b05fb4fd9.CIF	2f25aa88e7.CIF
411b80b552.CIF	6b7dc93840.CIF
cb52ce1139.CIF	ff65f02190.CIF
9d6c15f877.CIF	b2a73fb2f5.CIF
150ee048c0.CIF	99c485fe5a.CIF
23dbde615c.CIF	39b77f3e1c.CIF
19ddbe4dc1.CIF	51616ad45a.CIF
6468d567ab.CIF	ea81ed6409.CIF
5698591693.CIF	5bf3c2bd4f.CIF
6217e660cc.CIF	e9b300c9fe.CIF
40b64534f3.CIF	e6c8963a76.CIF
d81b995652.CIF	e0a298428d.CIF
8ed26046f0.CIF	99ab5cec66.CIF
2a2ecfe301.CIF	aba36d25ca.CIF
7cf0076f06.CIF	d0e323d581.CIF
2550288008.CIF	70bbe499e6.CIF
802851c54f.CIF	bb84cc2ece.CIF
88280fd917.CIF	af48cbfcf6.CIF
246ec0fb64.CIF	b6b278e543.CIF
0d0a0e50e7.CIF	6584c71bf2.CIF
6104ed8e86.CIF	dd6dbf190b.CIF
a298c50aa1.CIF	b580c42791.CIF
440cb723d6.CIF	7bfa01ca13.CIF
7a8a822d57.CIF	dc744ed198.CIF
189052a2c3.CIF	9b8414a563.CIF
d4a2b208fb.CIF	d8b6c58572.CIF
a7a2cc8a3c.CIF	aeb2415886.CIF
41f3f3f6f6.CIF	e6673f77a5.CIF
7470beddca.CIF	acb29ea5f5.CIF
1aa9206947.CIF	33cbd262b3.CIF
00b02f7276.CIF	ab51744588.CIF
b7e070f18c.CIF	cbcde21469.CIF
5e825728ea.CIF	e858ac31eb.CIF
457b6fcd9f.CIF	971a2cc714.CIF
7970f5589b.CIF	bfadde66c9.CIF
71fc6e4da8.CIF	78a340828a.CIF
1d0304ca20.CIF	846568a01d.CIF
b4c6570c06.CIF	e31b95f3e6.CIF
648ceaef64.CIF	a7469985f1.CIF
46d9e94654.CIF	c644c5018c.CIF
1a20c1d1a6.CIF	98b83685c7.CIF
6aedad788c.CIF	db660ad0cc.CIF
bbd36a90bd.CIF	cd55017c3d.CIF
291498650b.CIF	92cc6a5f0f.CIF
28becf2147.CIF	82c7578874.CIF
08646093b9.CIF	4898e5fc7d.CIF
ad37526e14.CIF	e508579566.CIF
5763497e98.CIF	d0184e7500.CIF
330c0b1d23.CIF	9d773664b8.CIF
84bf4babc7.CIF	dd2a2547df.CIF
6753949f60.CIF	edca8ca548.CIF
9dd4a8ad51.CIF	faa8ffa445.CIF
15b282b2b8.CIF	2f10729500.CIF
476cbcdd2a.CIF	e5c6db2ed2.CIF
47b6d72363.CIF	ff8c0c3930.CIF
1a6521aaa6.CIF	ce7e7751db.CIF
f3b51c9a22.CIF	ffb1b81c13.CIF
7f039c287c.CIF	f3ca2e7c62.CIF
68b22e17bc.CIF	7a8aaac424.CIF
731bb71f61.CIF	88f08784a0.CIF
bf2bf64d3e.CIF	f9dc21e725.CIF
396960f5f5.CIF	42110c50bf.CIF
364f3621f6.CIF	c62f3cca3a.CIF
75913df07c.CIF	e0aef15ad7.CIF
6dfd8e9f49.CIF	e594b086b2.CIF
9685a9e3d1.CIF	d45c938df2.CIF
977bdd3bcf.CIF	d18b5da263.CIF
1efdbd6561.CIF	4f169b99a6.CIF
649f4973d3.CIF	d4285ffef7.CIF
9653c2f089.CIF	c873ff3cd9.CIF
6b2873cf6b.CIF	789ee28044.CIF
1808fd711a.CIF	bccb14a14a.CIF
0eb363b22a.CIF	143cd46cf3.CIF
b597367fb5.CIF	d21d94c8fb.CIF
280df0eae7.CIF	2c885908d7.CIF
094bd7120c.CIF	774cbcf117.CIF
57028f8558.CIF	7ede7d0ca4.CIF
198e73fa49.CIF	b5bc6deb66.CIF
aa5e73cc25.CIF	e95c10fbb5.CIF
18a2516f1e.CIF	b527eb86ab.CIF
2a87e9023f.CIF	5ec48c2151.CIF
4b8fecd212.CIF	b428853d86.CIF
5a0638a4a1.CIF	ade8936749.CIF
da1508cac8.CIF	e6c11dec9b.CIF
84fb02e209.CIF	db7db8de46.CIF
6a4b2f2a20.CIF	f1d119a0b5.CIF
0716c96b92.CIF	0eabd59dbb.CIF
732f367036.CIF	7c86b1a04a.CIF
152436e0ca.CIF	cc3d883cba.CIF
c84561f924.CIF	f79d0bc661.CIF
139c1f9f64.CIF	87db8303c7.CIF
499cbe3816.CIF	c25c6af590.CIF
2cd6ac7335.CIF	2f2cc26d9f.CIF
8be46401d4.CIF	a3b841a0f6.CIF
7d06ede87b.CIF	f0c354d11f.CIF
3e807b38ec.CIF	fa2e401bfc.CIF
8d95f01db6.CIF	9cde6b49f5.CIF
75166f53d6.CIF	e6820dbeba.CIF
c6ac176584.CIF	dd9dcf6b82.CIF
7cfc1cfad2.CIF	b530a241e6.CIF
12f4371f88.CIF	a99c599799.CIF
150d4ca2bf.CIF	745dcfa2c4.CIF
253bb33340.CIF	c9302e7a04.CIF
2bee56f5f7.CIF	bce5235a4c.CIF
a455408a18.CIF	fd7a53998e.CIF
b11d8be647.CIF	cb3d51db85.CIF
129cfce72e.CIF	90a13d48c4.CIF
08377c11da.CIF	f1b59e598b.CIF
3e3e543b3b.CIF	a62662cf20.CIF
298723ff19.CIF	fd71ab7cc6.CIF
94f24eb9f0.CIF	e58976311f.CIF
2780712a5e.CIF	a5aa5485a4.CIF
2e5ab552ed.CIF	f1ad2f0fbc.CIF
8ac9dc7244.CIF	9613a8573d.CIF
0ac9d1cb85.CIF	7584c027d2.CIF
cad186cb3e.CIF	ccce58687a.CIF
eb22282574.CIF	f53cb98dc0.CIF
3f06e27b9f.CIF	949c4db7e1.CIF
eff6ec13bd.CIF	f09f11c2f7.CIF
3d2026bb8c.CIF	77c2771c4e.CIF
4b9cd3e31b.CIF	daa9003f9b.CIF
25480b69a9.CIF	84afa17ad5.CIF
1de5285342.CIF	58be72b989.CIF
21992993bc.CIF	7ed0a98597.CIF
03a062719a.CIF	89f1d1a70b.CIF
0ae5d257ed.CIF	4c46d3500a.CIF
c658b89347.CIF	db9010868d.CIF
05f74e1033.CIF	e6ce7477c8.CIF
a203affd5b.CIF	a4afea2ede.CIF
6afd213d75.CIF	9d6be53324.CIF
000ce7959c.CIF	5dbe5a510a.CIF
f6bf95267d.CIF	f6f12f1f29.CIF
0015152bc8.CIF	b0e02b2ff2.CIF
1c3bca9f3e.CIF	6ef331df4f.CIF
4648605163.CIF	94151a7ad9.CIF
8450d9a74d.CIF	8b203817d5.CIF
0bc39a457c.CIF	b3b569e0fb.CIF
7f14ce7861.CIF	d788936c7b.CIF
2ab43b06f4.CIF	fa9b900a84.CIF
3d10b54f50.CIF	539cf71de3.CIF
7cb8484fbd.CIF	b2fcb9b821.CIF
c6cb585c01.CIF	fe5d4e7467.CIF
990f22e14a.CIF	a57694af98.CIF
9ff8640474.CIF	e6234861ca.CIF
6944efc782.CIF	f9c0ddf6c3.CIF
d6808f612c.CIF	e33dcb3ad1.CIF
a45011662e.CIF	ae8cab4db7.CIF
704cfa2465.CIF	d3ebc37dbb.CIF
ad59bd952c.CIF	d660e7438b.CIF
37c5fdb4cd.CIF	b9368d8084.CIF
26ba5bd128.CIF	65b6b0675e.CIF
b51f1f4309.CIF	d0416bceac.CIF
0c35743240.CIF	d95696fe8f.CIF
1bd9328564.CIF	fd9d44e854.CIF
4c4983fb65.CIF	e4deca8d7d.CIF
0818d4e841.CIF	d6a64fc856.CIF
617402151d.CIF	d5275094bf.CIF
4c66a0a004.CIF	ef6d121977.CIF
9fa25480e6.CIF	b2999f5614.CIF
5e60475e68.CIF	8867c9959e.CIF
305afa0fc0.CIF	bdf7bffc02.CIF
9a83ea9e63.CIF	c984b2ccdd.CIF
cdb9bc0177.CIF	fcd54bbc40.CIF
911969e57a.CIF	ef3d0738bd.CIF
1345275259.CIF	78d159c27c.CIF
8c6a1220d0.CIF	a499c0a4f5.CIF
2543cb3e24.CIF	d2a5c11233.CIF
5da3635599.CIF	a417cd2390.CIF
1ca25c15a4.CIF	b3950dc551.CIF
0262a61c9a.CIF	7cba976681.CIF
520e35ecdd.CIF	7ed55cc878.CIF
07fbe4153b.CIF	7ce4f7e2cc.CIF
23c805ed65.CIF	29a26666f1.CIF
b22d8a1351.CIF	cd4a461888.CIF
5330bd58cd.CIF	accce943e9.CIF
129ba752c5.CIF	ed584c1951.CIF
3a4b291791.CIF	93e7b2dbae.CIF
1e3149c4fd.CIF	8f27f7cbb1.CIF
1383a69b1e.CIF	24c644d0ff.CIF
29274ebf23.CIF	5f10fa6245.CIF
6337f16ec1.CIF	8940eae580.CIF
eb1762d2b0.CIF	fbc07db76f.CIF
3bf04ec8e5.CIF	a57f08f0ab.CIF
97e10fbe89.CIF	cef486152c.CIF
b9a307b2c6.CIF	ba54d55516.CIF
0627797e5c.CIF	3df87b3674.CIF
313413f8a7.CIF	ccc1139212.CIF
d6432b8227.CIF	d654db4626.CIF
2a914e1df0.CIF	e23c188fc4.CIF
2c51e7483f.CIF	e3f72dc52b.CIF
a909f814e1.CIF	c8b3377d3c.CIF
17bbd77b64.CIF	cbfb887c2a.CIF
079ef0c1d1.CIF	540b1aa480.CIF
bf7b745cff.CIF	c675258ac5.CIF
9651dfa9da.CIF	fd01b51a57.CIF
4284a0e78d.CIF	66f17f2a85.CIF
c47cc397ad.CIF	fbb013f681.CIF
5613a8dc34.CIF	6f1afbbe8f.CIF
191c3bd5bd.CIF	222be229ba.CIF
27979f51ad.CIF	873353aa25.CIF
620d985940.CIF	b9d14d5add.CIF
232aee04e8.CIF	d387dbabb2.CIF
28517c1019.CIF	3b716f408a.CIF
9de8bda231.CIF	a3ca3a7c0a.CIF
110388ab06.CIF	9fb3500766.CIF
ebefa0c99a.CIF	f7b8b447a5.CIF
7089458268.CIF	8e64192d68.CIF
8824168d45.CIF	98c24831bb.CIF
0261d4a6f4.CIF	c399cdb455.CIF
703bcf693b.CIF	a3b7e4538f.CIF
2c3f9c1acd.CIF	c4e03a72be.CIF
8b40a9b329.CIF	c3608fed5d.CIF
5de647f99b.CIF	e758e34aa5.CIF
5c768eee58.CIF	d65088c66f.CIF
45e2ba6b93.CIF	f76bbefc34.CIF
781f9e32ed.CIF	e07ab2cda7.CIF
b50a1f28de.CIF	d8831eba35.CIF
1f55679fa2.CIF	bef732dc6b.CIF
2973dde888.CIF	9dd099bfaa.CIF
5ad9d8dd5d.CIF	f136d832e4.CIF
23473e436c.CIF	8058d43adf.CIF
3fcb8b1a57.CIF	6acfb04855.CIF
30273d4c0c.CIF	c15648ff0f.CIF
0406b28e54.CIF	b5cd03a4ab.CIF
4605151602.CIF	e74def0538.CIF
4f31a9d303.CIF	f9ce8b4d95.CIF
57f946d2b5.CIF	cf5b22190e.CIF
26d1e6f6a0.CIF	956cf0de3d.CIF
7e3c13202c.CIF	9325b5e0f9.CIF
2e55f2e7ee.CIF	ac37b2f27f.CIF
16dc1f29fb.CIF	27b3865d9a.CIF
ab940a316c.CIF	cfc17c0906.CIF
39ad508775.CIF	780e26ef48.CIF
0857f1c48f.CIF	ad8e33b11b.CIF
81bfc0f2f2.CIF	b17103d9d5.CIF
3c412a52c7.CIF	6cdba694e3.CIF
382b29d2e4.CIF	59fedc2f11.CIF
1509e0a45f.CIF	5ae3f29b60.CIF
d794109aef.CIF	fe411b56dd.CIF
386b816437.CIF	3e1e4515a8.CIF
5e0bc27fbd.CIF	80b92a0608.CIF
be5efd2dc2.CIF	ddf0f2f012.CIF
9c8bcdf329.CIF	e86b5d9210.CIF
3dbdcbcf95.CIF	6c3e085b46.CIF
71503e5856.CIF	f1d30b165f.CIF
5823d773e3.CIF	82750d03bf.CIF
163c1bc758.CIF	49e2ca846a.CIF
3eee126140.CIF	fcaa3136b1.CIF
94f263776e.CIF	c14b500a8e.CIF
112bbb386b.CIF	ad8f0f682c.CIF
01b2457324.CIF	8ed146a196.CIF
20e3407174.CIF	832affb59e.CIF
5a9b94ef06.CIF	8877218245.CIF
b1243cb47d.CIF	c12b6e9a51.CIF
42bbf84cce.CIF	da5fb94b50.CIF
bd470df54f.CIF	e6379fe843.CIF
9f414f53b0.CIF	f35a1abe85.CIF
0afc6a314c.CIF	0f62c018f3.CIF
5d4da0dbd8.CIF	7dcba6b25a.CIF
53569e23bc.CIF	9a4f8e684d.CIF
68c2a21385.CIF	68e08a115b.CIF
788846ec87.CIF	b6fa9efa69.CIF
a2b57dfb65.CIF	bbe2f799da.CIF
0d1e975384.CIF	7e06a531a7.CIF
4e42985e7a.CIF	c8b7a55f50.CIF
a6083736b3.CIF	c5871543ef.CIF
12c13c778e.CIF	a649700eea.CIF
0ea23ed727.CIF	44ff0991f8.CIF
7248ba1a5c.CIF	ac54c54274.CIF
3136a44439.CIF	eeb9de9e29.CIF
3427161802.CIF	5cf2281cce.CIF
8971aa9729.CIF	fac6165d4c.CIF
ac2e43682a.CIF	d4ed1f8d8a.CIF
15c2b144b5.CIF	5fe709c1ec.CIF
aaf02d82ac.CIF	f037e52de0.CIF
14ed899d71.CIF	900b9808a4.CIF
78c1b53b6a.CIF	de7fc8cf59.CIF
79e764e4da.CIF	85222d948f.CIF
5614addc51.CIF	cdeceb8310.CIF
be100232ed.CIF	f5f89d2579.CIF
2b6fb5d10d.CIF	629a679105.CIF
9e9891d852.CIF	d965f40e51.CIF
2a87521011.CIF	d5c4e93e9a.CIF
22317c564c.CIF	28028743bc.CIF
2f1524c9f1.CIF	8eb49a9e4b.CIF
44a5c2ca77.CIF	50039c3dd0.CIF
280d6bb5ed.CIF	b31ead081c.CIF
7ff0a89073.CIF	98ff2a501a.CIF
a2099073ea.CIF	c97e54da1c.CIF
23fe7c0b11.CIF	40355b450b.CIF
11a34169e5.CIF	547e854981.CIF
049b7076b6.CIF	0fec2015aa.CIF
3b8ca5e127.CIF	b235ae64bd.CIF
3473474a02.CIF	573b8a60fb.CIF
a291317336.CIF	a75647ecd3.CIF
3b5027243d.CIF	f8994fa0aa.CIF
967536f40d.CIF	d64feee398.CIF
7548959fe5.CIF	76653bb243.CIF
0f8a4844f0.CIF	551263972c.CIF
31a6d6cfef.CIF	cfdb1d137d.CIF
852bcac358.CIF	e448774de9.CIF
060504c283.CIF	1a596ab063.CIF
b61463b38e.CIF	e2aed1e91d.CIF
083621904b.CIF	4303237ab6.CIF
6f2edd045f.CIF	bb09840fa5.CIF
61de5d56c8.CIF	77d0f31959.CIF
e4b74a58d7.CIF	f1b486ef4a.CIF
953088dfc1.CIF	a9d38f02a6.CIF
0e405141ab.CIF	eb57dc4768.CIF
027af933e4.CIF	ae5798594f.CIF
248dc63d9e.CIF	906c189e07.CIF
0eec59e6ce.CIF	2c12d0dd30.CIF
34b55761aa.CIF	4284509254.CIF
338c80be45.CIF	d373f1052c.CIF
3a9d965b7a.CIF	3d27405fe8.CIF
b38c2ef073.CIF	ea79e1c7a3.CIF
2b88768e88.CIF	449299b42b.CIF
95d9bee035.CIF	b4aebfcd7f.CIF
94e777e9e3.CIF	daea5e921a.CIF
a2e682114f.CIF	ad99adc784.CIF
045818b82d.CIF	323dc79f20.CIF
071bc9172d.CIF	81f06f5fd5.CIF
38e584a511.CIF	eada2530d6.CIF
65d98dd154.CIF	7f355a95b2.CIF
41cb7dd9b1.CIF	95fa1c706d.CIF
a573e9457a.CIF	b3988cc738.CIF
1bcf47fa39.CIF	aab278bd68.CIF
7e924bafc3.CIF	87a07730db.CIF
096c05965c.CIF	5094d777ad.CIF
18d720d8ad.CIF	300c35318c.CIF
5cbeed7c86.CIF	6123359b31.CIF
2bb5bd858f.CIF	b634859c5f.CIF
1b8433d253.CIF	32ea88c5e1.CIF
2640809c42.CIF	9466084bbc.CIF
4d2ccf7c59.CIF	7e01207a38.CIF
1e7cf46f26.CIF	c766a62b71.CIF
2f2ddaf33a.CIF	e0f157aa05.CIF
8ed8d61ab4.CIF	e94c60f2b9.CIF
14c14005ca.CIF	b4ac92f8fc.CIF
0a533cdda9.CIF	36aec1bb0c.CIF
957549babd.CIF	cbc6450a8a.CIF
3442d4c6d6.CIF	572f1a743f.CIF
6270fdf8ec.CIF	d5df6d31b0.CIF
5050e041c1.CIF	79732c4606.CIF
9025241a8d.CIF	e478277591.CIF
b869f3eaff.CIF	ed5a1f54c5.CIF
5969cb17b2.CIF	89c86a37e0.CIF
4df0b52d93.CIF	e129798cbb.CIF
916bf37f46.CIF	98f2d85965.CIF
5212c345fa.CIF	8dbb2e21c5.CIF
49aff55c4e.CIF	5b4aaa4c08.CIF
baa46a9c6f.CIF	fea70649bb.CIF
1b7a1715a8.CIF	ef5b7bfb6a.CIF
6592c9719e.CIF	b2e64260e5.CIF
2e6ec2bf3f.CIF	c56be0c8d8.CIF
5f3213b4c7.CIF	ee8e438b4a.CIF
81e2aac28b.CIF	850bb4de0e.CIF
9ff200e8dc.CIF	d34a18ff66.CIF
28f5590fa3.CIF	f975349f5c.CIF
6a592bf7d8.CIF	c031f947d0.CIF
38bc45ae5c.CIF	cdbc846c86.CIF
21e35f6bb0.CIF	e25a95ac42.CIF
27cb861281.CIF	56c2c621b9.CIF
025e08e3f8.CIF	2515f18aca.CIF
1a2e27abc5.CIF	9a56479c97.CIF
1269f27ce8.CIF	ab0d4900f7.CIF
b5ac91042f.CIF	cf124a8cee.CIF
34d2f0dc11.CIF	a444d9a8af.CIF
9cb6e4fcce.CIF	d936959570.CIF
9b7a410b6a.CIF	9d98ac8360.CIF
dc813a8d39.CIF	e6a4faa0fb.CIF
00bcd32cd4.CIF	685d2c4295.CIF
6d172db286.CIF	9646d181b7.CIF
677834ab22.CIF	bec899768d.CIF
6a0c5b6051.CIF	ae0e4c82c9.CIF
3f594b1597.CIF	a39b989411.CIF
06663d1486.CIF	f3c4d96423.CIF
8698445dc2.CIF	af4b343cd6.CIF
78fc4f011c.CIF	f06a66169e.CIF
17c75b828b.CIF	3e525d5a95.CIF
8b896a80dc.CIF	9d6bd31181.CIF
14e0394f8f.CIF	60b64efa45.CIF
3c97e3decf.CIF	d842f24271.CIF
1ffba8757e.CIF	c8105f7738.CIF
0979dda282.CIF	bcac0bd7ca.CIF
bf0b38d75f.CIF	c8bd3f065b.CIF
797eabe7c7.CIF	c42be0da6a.CIF
014ce1ce5c.CIF	d626748e19.CIF
cdcc16e81a.CIF	f2e97912dc.CIF
adfb47c020.CIF	f046d06d9b.CIF
a89f9e477e.CIF	ff631ef24a.CIF
1e4871d3f4.CIF	dc8a011899.CIF
0933431b92.CIF	e3645697f2.CIF
043e9a71c6.CIF	f397771e8e.CIF
76a1781247.CIF	7c9aecd6cf.CIF
359a7b4c4c.CIF	509447245a.CIF
587e02b8fc.CIF	aa40ca6b08.CIF
b868411ef6.CIF	da33bc39b2.CIF
5eeeb6e766.CIF	e9475f265c.CIF
b92e3a296d.CIF	e839f82c2e.CIF
2be40bba5c.CIF	87fcbdaedb.CIF
7ef1ad5d1a.CIF	ec2b20ea7c.CIF
7cb6755f85.CIF	a134acfff2.CIF
5066b765d6.CIF	ae6d7dbcb3.CIF
520cde348c.CIF	e206f5adce.CIF
08209ebb3a.CIF	fb0d9fb9c9.CIF
4df6a17979.CIF	a6efa74962.CIF
31b70a8c72.CIF	cc99044cf8.CIF
63fad16894.CIF	b29aa9ecda.CIF
3e5d3504de.CIF	90b2af4be7.CIF
4090d85214.CIF	5581219ab5.CIF
7f7c4d9a9a.CIF	9dcc68fc93.CIF
c7b421411d.CIF	d2db9a2689.CIF
1f69809186.CIF	3108ad9c37.CIF
14b61136e8.CIF	81ee1682d6.CIF
88c67a018b.CIF	91838e99b4.CIF
383d709bd0.CIF	918c0080d6.CIF
870bbadfd8.CIF	be87007f61.CIF
1334ecc11f.CIF	20a8e9740a.CIF
23cb2e882c.CIF	f659a96141.CIF
6454e01d3f.CIF	f42469e63c.CIF
f7eaefd9af.CIF	f97a1b6ab5.CIF
1fbb8e3bb4.CIF	f7cc72e3e7.CIF
3d494f9945.CIF	fffa616a7e.CIF
48e1c87303.CIF	5d55f0d7fc.CIF
a6773d8228.CIF	c57c986416.CIF
6aa689644f.CIF	b03768c8dd.CIF
a6152f54d2.CIF	cd2b418a0a.CIF
477c3c81b9.CIF	51e86f943a.CIF
771457473b.CIF	b987f72755.CIF
187603c3b6.CIF	deb1b2d6a8.CIF
9768de18c8.CIF	dc258a2879.CIF
01abfe439e.CIF	b10517b0ed.CIF
01ae4ccd4d.CIF	61a5f98257.CIF
107faf7f7b.CIF	64fc58753c.CIF
1e2d90ff67.CIF	3bc5cafdeb.CIF
3a9cd269f8.CIF	ae91d8f3ad.CIF
0c1f12c283.CIF	823bdcaffb.CIF
1f79e1f1ce.CIF	9cada4e238.CIF
3d5e6ee142.CIF	7d561449e9.CIF
03ebb4a36b.CIF	48a3764fb5.CIF
8d5b6c98b7.CIF	d83cc0b1b5.CIF
55ce17ba69.CIF	f25acfdc46.CIF
025b7f607e.CIF	70b639bb75.CIF
04b803722b.CIF	6fa4a5323b.CIF
1a83e53bbd.CIF	41201d882b.CIF
984ab69df0.CIF	ef7d19fa5e.CIF
047c64f016.CIF	7f56da4efc.CIF
65e67558cb.CIF	95ef1ea8dd.CIF
7f93d09bf7.CIF	c7e8286ed7.CIF
ad344a1b24.CIF	ff8308fee8.CIF
94dcf762f8.CIF	bc3c8ceea6.CIF
12c0b12e73.CIF	f78d9bb852.CIF
1bd568d76b.CIF	ad03096cb3.CIF
a83c71e20e.CIF	e5ff1c2fe1.CIF
88ff8cae3e.CIF	9303d83257.CIF
30440bbd12.CIF	612606e18d.CIF
49b83c0706.CIF	cd31f7d4ad.CIF
7473053219.CIF	edc91cb3ed.CIF
553adccb07.CIF	5ef9ee4c90.CIF
115dd1e73e.CIF	84b4f11309.CIF
26b8b55517.CIF	5ec3b9b5a1.CIF
369c965021.CIF	f6ca0fb2ab.CIF
5c2e378f3e.CIF	8ccb9ec490.CIF
01e59d8222.CIF	7d511b43fe.CIF
89bb0caff2.CIF	a286b54580.CIF
36d820a48f.CIF	b126fb2d40.CIF
20baa6d6fa.CIF	db36b8663b.CIF
2a5d37efd1.CIF	4bda9200f2.CIF
68707d81cb.CIF	e86bed1d3e.CIF
625429e4e2.CIF	a9fb016eb3.CIF
7e48fc1bb7.CIF	eb8ba3a10a.CIF
64a1db6a43.CIF	90a34f70d3.CIF
78324f805f.CIF	7e8c948da4.CIF
3151436141.CIF	5acdb5e1ec.CIF
3f111f74b3.CIF	e776983d8f.CIF
7472ebccf1.CIF	7bf8c58265.CIF
56505f6b91.CIF	706f94dc19.CIF
251b059ecd.CIF	db2bff7f2a.CIF
34e27d9d8b.CIF	ba52fa3975.CIF
336a26994a.CIF	72c7e1e757.CIF
24da8b1117.CIF	83ef3d75be.CIF
2f79fe39a3.CIF	831ea242a9.CIF
2ed03da630.CIF	df966d41bb.CIF
aa4fe4655a.CIF	f65359bff7.CIF
13b6641b25.CIF	66e693cb02.CIF
92195a9177.CIF	b0a9735535.CIF
c2f8650e5b.CIF	e56d86c4d7.CIF
4a1691b600.CIF	c4f1d861e3.CIF
861949329c.CIF	e2fcf84949.CIF
6735534b6d.CIF	84f8bcfd80.CIF
8b6f370a04.CIF	bbf5d9b33b.CIF
26c64fb923.CIF	c4162a5a89.CIF
bf69793216.CIF	f954418ae4.CIF
ba16167b45.CIF	c0377f22c0.CIF
7d13a7568f.CIF	80d158c055.CIF
883393b86a.CIF	cedb416ff5.CIF
dd11e11923.CIF	e0f38eeaa1.CIF
5d511e800a.CIF	78a27002a1.CIF
5c06865079.CIF	7240532d47.CIF
593e9b7046.CIF	a91910e7ed.CIF
0bdc2ead0e.CIF	14fa89719e.CIF
480604835c.CIF	ab726c2264.CIF
4cf503db92.CIF	c3dd89c1e8.CIF
3c1ecde239.CIF	b9209aa548.CIF
4518a64219.CIF	e5d203c808.CIF
0f6f7f2ab1.CIF	a9e26551d4.CIF
6e22c0a97a.CIF	9bc61ce34e.CIF
f4bcd58366.CIF	fa15901970.CIF
c7c476a49e.CIF	e81390cb07.CIF
4234fa0570.CIF	7a51ac879a.CIF
