# Supplementary material for: The importance of definitions in crystallography
Source: IUCrJ. 2024 May 28;11(Pt 4):453–63. doi: 10.1107/S2052252524004056 (PMC11220884; doi:10.1107/S2052252524004056)
Supplement: Supplementary file 1 [file m-11-00453-sup1.zip › tables/GNoME_CIFs_triples_same_volume.csv]

e94f21cf61.CIF	f2f5ebd539.CIF	fabfa7a45f.CIF
2370931575.CIF	3de5e698b8.CIF	f845e7e14f.CIF
0fef2e1e36.CIF	b2137b7b1f.CIF	c037c78c59.CIF
41b6d920e0.CIF	7e662e521f.CIF	907cffae9b.CIF
1f694f2827.CIF	3d18c41307.CIF	56ac780c77.CIF
41939f8e1c.CIF	df486ed1c9.CIF	f23bdfc64c.CIF
2a8df3e4ac.CIF	2caa32b6ba.CIF	fadb16939d.CIF
a294c09ec5.CIF	a9ba2f2787.CIF	b305bed88d.CIF
13afe9ecfa.CIF	432c458f40.CIF	be43f6df6b.CIF
578bb30824.CIF	b55027c81d.CIF	dcf48ebc8f.CIF
54219a3e5d.CIF	81c2c35773.CIF	99aeda6fc3.CIF
3ec16e50d7.CIF	8935cf480a.CIF	e5f6e7412c.CIF
799c92a887.CIF	a5eb0b8cfa.CIF	fe61a0994a.CIF
38b82394a3.CIF	86c055e821.CIF	ccb54e46d6.CIF
1eaf468533.CIF	48f68f95b2.CIF	71fdc0230e.CIF
25685c4e7b.CIF	5a665441ac.CIF	a2d332e3b9.CIF
4ffd8911a9.CIF	7dca9a1940.CIF	ecdca4af34.CIF
d17445c155.CIF	e7cbf98053.CIF	f7fd2ac299.CIF
444e272aa8.CIF	866a6b02a6.CIF	b5d2405ba3.CIF
1131353a8a.CIF	4b099f3bfe.CIF	886651d1bb.CIF
4313af775b.CIF	6923fb7d23.CIF	e5a59ff610.CIF
75a5a7f174.CIF	b182240c3f.CIF	e35985b8e4.CIF
1d02b23e97.CIF	82954369e4.CIF	ba73ee570d.CIF
035a953088.CIF	1c00e3986a.CIF	e1a4029470.CIF
9e6dd9f704.CIF	b3d43f498f.CIF	d8c9a74dbe.CIF
3f0834a965.CIF	f5609e8397.CIF	f811f90d57.CIF
3fb6a6c049.CIF	e3d77beb36.CIF	f3ba1c335f.CIF
1d34170364.CIF	44bd415f76.CIF	fd12aa3092.CIF
2a4d4d78d2.CIF	c23e03cce1.CIF	e18615f070.CIF
11de1a5ee7.CIF	332dc7f7f5.CIF	4d3d5ceff2.CIF
39892eaf70.CIF	7f0533d559.CIF	d8407ec6ec.CIF
1cf7c28362.CIF	9b918b45c6.CIF	d4c4b6f83c.CIF
3b5d0c06b5.CIF	8bb7796a18.CIF	b9129a6d4c.CIF
3cba43b626.CIF	c24de32d81.CIF	d88caff1b0.CIF
bc2b0a60b1.CIF	bf1eed5d03.CIF	e94082a94f.CIF
0062dcd2e7.CIF	3485030b73.CIF	8461bc31b6.CIF
0618e32576.CIF	e5278321c6.CIF	f70cc30b55.CIF
67b6d4d986.CIF	83a3c741f8.CIF	f01962f97c.CIF
a19688f106.CIF	c64c3e245c.CIF	c6af1fc763.CIF
6cbf227830.CIF	7e199e00ea.CIF	f7ac66e0dc.CIF
24e07a329b.CIF	645895b2e1.CIF	6fd6d5bc72.CIF
2b187dbaab.CIF	bb2f3385e4.CIF	d04b7ade22.CIF
6e48556876.CIF	823289c996.CIF	b07e90a5d8.CIF
