# Supplementary material for: The importance of definitions in crystallography
Source: IUCrJ. 2024 May 28;11(Pt 4):453–63. doi: 10.1107/S2052252524004056 (PMC11220884; doi:10.1107/S2052252524004056)
Supplement: Supplementary file 1 [file m-11-00453-sup1.zip › tables/GNOME_samefile_pairs.csv]

00e807e2f7.CIF	044f74521e.CIF
014ce1ce5c.CIF	d626748e19.CIF
0262a61c9a.CIF	7cba976681.CIF
07974f483f.CIF	57bbc9cae3.CIF
096c05965c.CIF	5094d777ad.CIF
0d0a0e50e7.CIF	6584c71bf2.CIF
183b4452e9.CIF	d5b550d5a6.CIF
189052a2c3.CIF	9b8414a563.CIF
18d720d8ad.CIF	300c35318c.CIF
191c3bd5bd.CIF	222be229ba.CIF
1987ee95e0.CIF	83e5de1f70.CIF
1b8433d253.CIF	32ea88c5e1.CIF
1bf98ff8aa.CIF	feb87c0efb.CIF
1ca25c15a4.CIF	b3950dc551.CIF
1d6e376f95.CIF	ca30cb1358.CIF
1e7cf46f26.CIF	c766a62b71.CIF
1efdbd6561.CIF	4f169b99a6.CIF
2030946451.CIF	a754b26c8b.CIF
2086054691.CIF	4a3e323e7f.CIF
2640809c42.CIF	9466084bbc.CIF
27979f51ad.CIF	873353aa25.CIF
2bb5bd858f.CIF	b634859c5f.CIF
440cb723d6.CIF	7bfa01ca13.CIF
450b9a7bd5.CIF	af281c2140.CIF
4829b67f01.CIF	4c2cb2de90.CIF
4d2ccf7c59.CIF	7e01207a38.CIF
4d5d992b79.CIF	53b6d4d2c4.CIF
53a3ddebf5.CIF	c81f5d253d.CIF
5cbeed7c86.CIF	6123359b31.CIF
6104ed8e86.CIF	dd6dbf190b.CIF
620d985940.CIF	b9d14d5add.CIF
65d98dd154.CIF	7f355a95b2.CIF
6be55d0242.CIF	89c2cff84d.CIF
6dd1d0688f.CIF	beb81f0a2c.CIF
6dfd8e9f49.CIF	e594b086b2.CIF
73309470cc.CIF	b2227d5532.CIF
78324f805f.CIF	7e8c948da4.CIF
797eabe7c7.CIF	c42be0da6a.CIF
7a8a822d57.CIF	dc744ed198.CIF
7b4589ddc0.CIF	c2437e4b13.CIF
7e924bafc3.CIF	87a07730db.CIF
89dc48e7d2.CIF	e1c440993a.CIF
9685a9e3d1.CIF	d45c938df2.CIF
96b0d302db.CIF	c219606bd8.CIF
977bdd3bcf.CIF	d18b5da263.CIF
9e7226a28a.CIF	da33353382.CIF
a1abcf1c75.CIF	e2247f82ee.CIF
a298c50aa1.CIF	b580c42791.CIF
a496c14b9f.CIF	fa7fc4d670.CIF
a573e9457a.CIF	b3988cc738.CIF
a729b47dd3.CIF	f5e0f4bf9f.CIF
a7a2cc8a3c.CIF	aeb2415886.CIF
a9f2898201.CIF	bd5811812a.CIF
af26166d7b.CIF	ee7947100f.CIF
b97a77fb2a.CIF	ead0bb72d3.CIF
ba16167b45.CIF	c0377f22c0.CIF
bf0b38d75f.CIF	c8bd3f065b.CIF
c551b58604.CIF	c794ae593e.CIF
d4a2b208fb.CIF	d8b6c58572.CIF
dfa3ef2b34.CIF	f9855800ab.CIF
