# Supplementary material for: The importance of definitions in crystallography
Source: IUCrJ. 2024 May 28;11(Pt 4):453–63. doi: 10.1107/S2052252524004056 (PMC11220884; doi:10.1107/S2052252524004056)
Supplement: Supplementary file 1 [file m-11-00453-sup1.zip › tables/GNOME_samesize_1_outof_2.csv]

3ba88575ed.CIF
83ff3350df.CIF
cb33593f08.CIF
cf113cb176.CIF
44beeac892.CIF
bc11c8e60a.CIF
d9dc8ebebc.CIF
eac2551020.CIF
70ab894693.CIF
8ad3d3881c.CIF
132d22afc9.CIF
eb670345e1.CIF
38184e6b3d.CIF
7bf9e7d7d5.CIF
9130696812.CIF
d2b73a7ee6.CIF
27297215bd.CIF
578c928a8c.CIF
0d36a139dc.CIF
e7d0f7ef4c.CIF
9622453e52.CIF
ceb3c9fca3.CIF
4e84f6eb11.CIF
6f6ebdcc8e.CIF
ca0f076447.CIF
e2c7590ff3.CIF
20b58f6366.CIF
82c972b254.CIF
19d28f44cb.CIF
45ac4439b2.CIF
7842a3970c.CIF
a93fb09458.CIF
437ca58436.CIF
9a3829229e.CIF
02fdb4a4dc.CIF
72e44aa85e.CIF
e3a57e6913.CIF
f368566007.CIF
979084eb5a.CIF
bee1344ad1.CIF
0d0ecf0883.CIF
4b596a0ff1.CIF
1e084c16a1.CIF
b6759f5de5.CIF
4c32829592.CIF
b5f35ad8b5.CIF
cb0ac3dd0d.CIF
fa1f48c2b9.CIF
05e714cbda.CIF
88cd1cbcdb.CIF
17771b09d3.CIF
6f7805903f.CIF
1fa6a521f4.CIF
47d51f8ec7.CIF
4ef3f5fe98.CIF
dc74ef669e.CIF
8d03dc782f.CIF
dc90e352a4.CIF
0c1ce8278a.CIF
f4c0582fab.CIF
4ca016bcbe.CIF
6a5e81c397.CIF
4a11353ce2.CIF
63d0d29430.CIF
8fd7f27600.CIF
dd7c1e9579.CIF
88b43a91db.CIF
f549aafaad.CIF
5091916c7c.CIF
9abed93ffe.CIF
074c49160b.CIF
f714dbe291.CIF
73fbba032f.CIF
a9d5b10684.CIF
333bd9e520.CIF
6e861d594a.CIF
356bd39d9c.CIF
c2390d29c0.CIF
45bfc34d85.CIF
d77c2059ce.CIF
6b2310f8a9.CIF
d5f3a8164c.CIF
0f7092af59.CIF
a1cde05448.CIF
058181fe4e.CIF
923ff0de42.CIF
1ac4c89dd5.CIF
c5b02903b5.CIF
521695008f.CIF
9f11af1a37.CIF
2eb9f7cbf9.CIF
48c04ddda9.CIF
9da0543dcb.CIF
ccfc2f1279.CIF
629b9f2eb7.CIF
eb83c8f8d0.CIF
3a5090377c.CIF
805875b5a3.CIF
7771825c21.CIF
a23cac3db1.CIF
09d50523cd.CIF
66aab8260c.CIF
062a280ff2.CIF
bf2346eba1.CIF
2bb6d37110.CIF
6b5d5c437a.CIF
a9ba4b66b7.CIF
bb9a49699e.CIF
89db4d853a.CIF
fe8673fd74.CIF
765d2e279e.CIF
979527f813.CIF
4bdd4b5ec6.CIF
def800ab08.CIF
556a214d1f.CIF
d9f864c40b.CIF
1e4b0d3560.CIF
3ba0899d0c.CIF
ab4fb9300f.CIF
fb8e0e5a32.CIF
43dc0c6e6f.CIF
79f3e7ba24.CIF
718d36dfdf.CIF
9524bda8ef.CIF
00c850d823.CIF
af63a04388.CIF
ae5358f8f9.CIF
c904e1347d.CIF
597119689b.CIF
b3e4ff2b57.CIF
1d07542ca4.CIF
813c7600c2.CIF
420be6dff9.CIF
985d508724.CIF
3248ce3f38.CIF
5d70099b21.CIF
2a5cdfdd2e.CIF
ca8503bb37.CIF
9aeaebc0f3.CIF
db6f94a02b.CIF
3bc9770bb3.CIF
8bd54f2dc5.CIF
99e81b08ed.CIF
af2047a0cb.CIF
55b0c08fe6.CIF
e4baeef08c.CIF
1bc19952a0.CIF
f56a0b0ea7.CIF
d9f0efd565.CIF
fd356210cd.CIF
621251c18a.CIF
82f2ee1716.CIF
7f0ca6dc61.CIF
d443416179.CIF
306d889505.CIF
62ef6fe6db.CIF
72c87a2bdf.CIF
c766a7b1d5.CIF
4687d58404.CIF
7cccf1f1f2.CIF
66ce03dc81.CIF
7be5c97343.CIF
61df825fd4.CIF
b3fc082fdf.CIF
54701600ea.CIF
f2f48565f9.CIF
351c2ee47e.CIF
821b3c8201.CIF
735968f6e1.CIF
9c98f2aced.CIF
775ba31d99.CIF
974e955223.CIF
13fb6b64de.CIF
b6d4ab5433.CIF
5ceec94028.CIF
85f4379339.CIF
56233332ce.CIF
598d459d87.CIF
eed41d6319.CIF
f0352f7174.CIF
5ca26c3e1e.CIF
ead54bca9b.CIF
2df593604b.CIF
dfd4d0a0ef.CIF
3ecf0b8c74.CIF
605a19d861.CIF
24514164ac.CIF
59b4217085.CIF
a7f60f988e.CIF
ca797ca292.CIF
c996170991.CIF
dafde61a5b.CIF
56ce2a8c12.CIF
6a509e1764.CIF
af11dbd8e5.CIF
e2e618d920.CIF
7fa82c226f.CIF
a191bfc7b4.CIF
3c3b9350c5.CIF
8a9e807a41.CIF
4299b7fbbf.CIF
f883513a5f.CIF
53ed85d526.CIF
b89cc0ac24.CIF
2755b908f8.CIF
5937e360d5.CIF
40982ea44f.CIF
bdefa50cc8.CIF
2fba871ccd.CIF
8ff043bb5c.CIF
4dc2e0c366.CIF
e826207b1b.CIF
1bb296d589.CIF
366b230c60.CIF
3521e8f032.CIF
a14093e33d.CIF
5aa6b9ffea.CIF
f47d318fe0.CIF
c4b1dddcdc.CIF
e7b67a247c.CIF
54922b1336.CIF
5941f8438c.CIF
2dbf4f8c0e.CIF
6e3e3e29a9.CIF
23b3f8c48a.CIF
b83b0d535a.CIF
289330a368.CIF
764974beb9.CIF
158846d6b1.CIF
43371a054b.CIF
20f8932627.CIF
94879b6977.CIF
035e35420a.CIF
ca2ac385cb.CIF
06521592e9.CIF
dd88e7b6b9.CIF
2f77b8cbe4.CIF
570be9d116.CIF
fb3149c8bc.CIF
fca64eecde.CIF
3134e86072.CIF
33a6819f89.CIF
a7a6678eb3.CIF
e22c965193.CIF
14acf9581d.CIF
f3a1d4f1d1.CIF
174c7fa19a.CIF
bd156fb459.CIF
016ea8879c.CIF
7c517ebeef.CIF
161ad11720.CIF
97658c136f.CIF
0d984692ff.CIF
5ee527a10d.CIF
71c43b4151.CIF
a4b2c9a6be.CIF
100e9c3b92.CIF
e553e4f979.CIF
b5c55c4c71.CIF
c2a75cb734.CIF
8efe87f85c.CIF
d05f9fcfc7.CIF
6413a4c3e9.CIF
d00e368c75.CIF
0d53602868.CIF
d04f37b98f.CIF
b0d98935c1.CIF
d6183a08fb.CIF
98dc802838.CIF
fc012bf315.CIF
e19efa1918.CIF
fae19a8a79.CIF
61edacf8c4.CIF
8bc8c2d3e1.CIF
090b902376.CIF
271e2dbfa5.CIF
092a185fe7.CIF
19d0d2ab40.CIF
c5b8cda859.CIF
e14aa307f7.CIF
403f1bd8d0.CIF
660f1b6a23.CIF
7cf43376ea.CIF
b51a67d4e0.CIF
31256c6f77.CIF
977cdb1556.CIF
568c57cb38.CIF
65c116b232.CIF
9197c058e3.CIF
9c026f8cf8.CIF
5fedf97531.CIF
fa4acab205.CIF
7c07dea009.CIF
ee344b7eba.CIF
75d981d5bd.CIF
bb5a91b6f4.CIF
3f87db20af.CIF
a38b739b85.CIF
680678d6bc.CIF
fa0be2febc.CIF
cd2cc344c9.CIF
d859c70412.CIF
3d438e23b3.CIF
ef1f782877.CIF
64f56f2df6.CIF
99a1460187.CIF
91278364e4.CIF
9ba281a229.CIF
e1162382ab.CIF
f07c1e1495.CIF
082df37a26.CIF
08883e3588.CIF
491b6f3cd8.CIF
b4ba9a7f98.CIF
04d2c4868b.CIF
14575fe598.CIF
689e6e134d.CIF
819c0e8e01.CIF
76033b6742.CIF
f420fcaa65.CIF
ad03915929.CIF
bd4dc991eb.CIF
5f91a222a4.CIF
97026ac424.CIF
d5c673d7a5.CIF
e005a91f07.CIF
2dde2508fb.CIF
49937efb8f.CIF
40253b869f.CIF
fc7cb85b21.CIF
329bcee80f.CIF
be342e75e7.CIF
c753d0180e.CIF
c8fa53c60a.CIF
a411933eac.CIF
cf853743dd.CIF
097b0da864.CIF
dd4d219c0e.CIF
07d127c871.CIF
decb08e336.CIF
5ca95a75e2.CIF
626f1ba314.CIF
caa1f61e48.CIF
d3f84966aa.CIF
9fcdde3e0a.CIF
c6b241c3ba.CIF
38d32556ac.CIF
6b68c52dcd.CIF
c73c1aa138.CIF
cfd71c9892.CIF
2c1403f2e5.CIF
2faf23e7ca.CIF
6ab4f8c3de.CIF
d93e2e8bf8.CIF
378b1562d6.CIF
c022d4a8fe.CIF
11760b5793.CIF
fe3775ed5a.CIF
a2ce3ebcd0.CIF
ef47eb69f0.CIF
ca8d2b14e9.CIF
e0245b1d26.CIF
6dfd581041.CIF
bb855baf2a.CIF
0a752a1b77.CIF
2d767167aa.CIF
ae34764206.CIF
c153aaea39.CIF
065ea5024b.CIF
3a1701e77b.CIF
35b0c7c7b4.CIF
f98a13faf2.CIF
01934f6c71.CIF
7f01e8cd57.CIF
2e4abb0087.CIF
79fceae508.CIF
106220c9c1.CIF
866b7e592f.CIF
5406a91df5.CIF
54d7b1da9b.CIF
15430d57d7.CIF
2c93b77a87.CIF
1772584959.CIF
57836fa198.CIF
0cac1ec693.CIF
12aa0da65d.CIF
5b6a92f289.CIF
fa42909314.CIF
ee6f134d6c.CIF
f14c4d3f16.CIF
aada1059af.CIF
e7f86a9872.CIF
d751fbbda9.CIF
ef7175f845.CIF
8fd0b46dc5.CIF
d93689a384.CIF
a80d9d9ddd.CIF
d5f98d44e5.CIF
644bf36ee8.CIF
9f4520edb2.CIF
9fc75dc0b6.CIF
ecfacd67af.CIF
05c68b43a1.CIF
4ef43bccf5.CIF
2155094601.CIF
cdc3fd5857.CIF
692b953bc3.CIF
6b465a2f55.CIF
5d2f1bc787.CIF
faa0f8ef37.CIF
0385a0a69a.CIF
d265f5a877.CIF
b5cc79b4c2.CIF
cbcd772cc3.CIF
2011a5024c.CIF
461c9e38bb.CIF
1ba1e53f8b.CIF
84cb9e4174.CIF
bda15fee14.CIF
e796c66e0b.CIF
7038b9f98c.CIF
95bf61cfd1.CIF
e0ca0dc7d3.CIF
ec7470f883.CIF
64b1162915.CIF
aa0263820f.CIF
62b767cd4d.CIF
d4b4aad286.CIF
553a29fba4.CIF
6ed85779b7.CIF
20168c8f47.CIF
93b528c706.CIF
23a5f9e66d.CIF
6cd261f020.CIF
3d048ea35f.CIF
a15ebd7316.CIF
59cf82e06a.CIF
f9c2b1b97d.CIF
7821c961bd.CIF
f24ff26654.CIF
5a1ac3405b.CIF
9d8f5ced57.CIF
285cb64025.CIF
61dcdc9c64.CIF
1da3e58ba4.CIF
e41e664d21.CIF
cbd4f2e3b3.CIF
d2457ce6cc.CIF
14405f0364.CIF
93817f2fcf.CIF
ddb4764c21.CIF
f0109709bb.CIF
00addd178d.CIF
eba691f9cc.CIF
6d74ec4525.CIF
ec297abf24.CIF
2e7cf2ab79.CIF
d41e8cd92b.CIF
69a92167f8.CIF
caaabd5772.CIF
0a3c5e92f9.CIF
14d5f8f027.CIF
1555e64eda.CIF
ab7ff3a2f3.CIF
4fbfe3420b.CIF
eb51fab6c7.CIF
3ed27871e5.CIF
4294b22807.CIF
4b74f238cc.CIF
e8cfc62eb7.CIF
3055f7646c.CIF
c19dc361e9.CIF
03773c36d1.CIF
3b1b965cb1.CIF
3aef27874b.CIF
cb8335e163.CIF
9936e7320e.CIF
eb44899750.CIF
c594007e4d.CIF
e92ade25d4.CIF
1e2f09f6c7.CIF
a922e0d7e0.CIF
2f87140b53.CIF
c468b05f28.CIF
11b335d727.CIF
bac88ed527.CIF
28c8042fed.CIF
e49c6f3c14.CIF
9745504f72.CIF
bd9ddb6936.CIF
1dc1b16d93.CIF
7618cafbca.CIF
81e9aba79f.CIF
dbbf4566f1.CIF
505039838c.CIF
c36b2d4255.CIF
7206a3904b.CIF
dac5758a6d.CIF
5202e45323.CIF
bdb37dcf34.CIF
97e80d0d99.CIF
ba30884610.CIF
1b8f76e712.CIF
a558ec3ce7.CIF
250aa94bfa.CIF
ad0b5e12dd.CIF
15f2e097c5.CIF
9f6124b624.CIF
0d19c299bc.CIF
466a956cee.CIF
0cb7de3d1d.CIF
8e9bed2e26.CIF
538bc42ee7.CIF
b98caa3cd4.CIF
0fc1482ad4.CIF
f7db3e5088.CIF
2124a7dcfd.CIF
df0dc2312b.CIF
64a1e9f436.CIF
a390e23134.CIF
56eee8f0a2.CIF
9f80f6f8d0.CIF
2a40d18d61.CIF
80b71231d9.CIF
4eeba5318f.CIF
872e9ccddb.CIF
73a327c029.CIF
7ba5813859.CIF
c0c65c00e1.CIF
f0f8e96681.CIF
7419031ce8.CIF
eadddab8eb.CIF
9604687f95.CIF
f8ccd1d115.CIF
2b120e1304.CIF
ae5272411f.CIF
3c93e0ae7f.CIF
ab5c24d762.CIF
41c7769774.CIF
edb0f4cead.CIF
2555541173.CIF
94d6f379ee.CIF
7436cc9c72.CIF
ccfdbae2ce.CIF
27ea677d9a.CIF
c783939a4f.CIF
350d656fb9.CIF
8bf59e6489.CIF
2cebbaf50e.CIF
52ee752e7f.CIF
01324a8b8f.CIF
8bd3428a21.CIF
75e331a5af.CIF
90851d0272.CIF
6662e48642.CIF
814760cb48.CIF
730376d07f.CIF
d56e31d020.CIF
1c0afd615e.CIF
4d60537579.CIF
19cf878a44.CIF
6898a9e7a0.CIF
1a9bb9bd18.CIF
4e1afbe818.CIF
5bafe495fa.CIF
83dae55a37.CIF
d61c7be86e.CIF
d830018cb5.CIF
934f1eeb8a.CIF
e58c7fc5a9.CIF
2e245c081c.CIF
f5b1af77e0.CIF
4df04548f0.CIF
ffadb9da7f.CIF
2326f119e1.CIF
bf1994ad7a.CIF
177ac5ad2a.CIF
f4d677f8b0.CIF
d2ee5d9a9b.CIF
ea94cd9fc0.CIF
82b21a2507.CIF
dce78df46d.CIF
0569b491af.CIF
97930e6c16.CIF
41fa79170c.CIF
a402ea9f7a.CIF
4b1f0cfe67.CIF
dc16863809.CIF
6fc08a360f.CIF
ff5a1c1aa1.CIF
a3630c95ac.CIF
e57c158d91.CIF
2606f92cee.CIF
c9fdffe7a5.CIF
a83696079d.CIF
daa8bcb4a4.CIF
20ba808fc0.CIF
8d23feadc5.CIF
07c97cbe45.CIF
48743fe51a.CIF
4de228d93e.CIF
c86e663808.CIF
