# Supplementary material for: The importance of definitions in crystallography
Source: IUCrJ. 2024 May 28;11(Pt 4):453–63. doi: 10.1107/S2052252524004056 (PMC11220884; doi:10.1107/S2052252524004056)
Supplement: Supplementary file 1 [file m-11-00453-sup1.zip › tables/GNOME_samesize_1_outof_3.csv]

d21025838f.CIF
2ea5481d4f.CIF
69f11b20eb.CIF
84b0a852dc.CIF
f740a04a84.CIF
e563699602.CIF
6412c90e50.CIF
acefe8394e.CIF
167b7570cc.CIF
69512fbfa7.CIF
7214228b57.CIF
cbe24728ea.CIF
4fd1cfadb5.CIF
dcb80eecc0.CIF
cf756a5485.CIF
1a5752cbb5.CIF
db2442fed7.CIF
5285fa615a.CIF
298bac74a5.CIF
00c1390cb1.CIF
5a23b07df1.CIF
a8ca0d0586.CIF
ee5b934160.CIF
8e3dd4614d.CIF
a136d9235f.CIF
c7ebc35315.CIF
45560ca4cc.CIF
bb5c549edd.CIF
0d53249856.CIF
