# Supplementary material for: The importance of definitions in crystallography
Source: IUCrJ. 2024 May 28;11(Pt 4):453–63. doi: 10.1107/S2052252524004056 (PMC11220884; doi:10.1107/S2052252524004056)
Supplement: Supplementary file 1 [file m-11-00453-sup1.zip › tables/GNOME_samesize_pairs2.csv]

2cd6ac7335.CIF	2f2cc26d9f.CIF
37c5fdb4cd.CIF	b9368d8084.CIF
7f54fea065.CIF	8c603abc64.CIF
b51f1f4309.CIF	d0416bceac.CIF
c7c476a49e.CIF	e81390cb07.CIF
e354831b86.CIF	e9d4009ac1.CIF
f16da70e01.CIF	ff613797bd.CIF
